# Supplementary material for: Modelling of plant circadian clock for characterizing hypocotyl growth under different light quality conditions
Source: In Silico Plants. 2022 Feb 2;4(1):diac001. doi: 10.1093/insilicoplants/diac001 (PMC8963510; doi:10.1093/insilicoplants/diac001)
Supplement: diac001_suppl_Supplementary_Materials [file diac001_suppl_supplementary_materials.zip]

Archive with 3 entries (3 files):
- diac001_suppl_Supplementary_Tables.tex
- diac001_suppl_Supplementary_Figure_S1.png
- diac001_suppl_Supplementary_Figure_S2.png
