# Supplementary material for: Modelling of plant circadian clock for characterizing hypocotyl growth under different light quality conditions
Source: In Silico Plants. 2022 Feb 2;4(1):diac001. doi: 10.1093/insilicoplants/diac001 (PMC8963510; doi:10.1093/insilicoplants/diac001)
Supplement: diac001_suppl_Supplementary_Materials [file diac001_suppl_supplementary_materials.zip › diac001_suppl_Supplementary_Tables.tex]

\documentclass[english]{article}
\usepackage[T1]{fontenc}
\usepackage[latin9]{inputenc}
\usepackage{longtable}
\usepackage{multirow}
\usepackage{float}
\usepackage{xparse}
\usepackage{graphicx}
\usepackage{babel}
\PassOptionsToPackage{natbib=true}{biblatex}

\setcounter{section}{0}
\setcounter{equation}{0} 
\setcounter{table}{0} 
\setcounter{figure}{0} 
\renewcommand{\theequation}{S\arabic{equation}}
\renewcommand{\thesection}{S\arabic{section}}
\renewcommand{\thefigure}{S\arabic{figure}}
\renewcommand{\thetable}{S\arabic{table}}

\makeatletter
%%%%%%%%%%%%%%%%%%%%%%%%%%%%%% Textclass specific LaTeX commands.
\newcommand{\lyxaddress}[1]{
	\par {\raggedright #1
	\vspace{1.4em}
	\noindent\par}
}

\NewDocumentCommand{\DIV}{om}{%
  \IfValueT{#1}{\setcounter{#2}{\numexpr#1-1\relax}}%
  \csname #2\endcsname
}

%%%%%%%%%%%%%%%%%%%%%%%%%%%%%% User specified LaTeX commands.
\date{}
\newcommand\blfootnote[1]{%
  \begingroup
  \renewcommand\thefootnote{}\footnote{#1}%
  \addtocounter{footnote}{-1}%
  \endgroup
}

\makeatother

\usepackage{babel}
\usepackage[style=authoryear]{biblatex}
\addbibresource{PRP_report.bib}
\begin{document}
% \title{Supplementary Information: Modeling of Plant Circadian Clock for Characterizing Hypocotyl Growth under Different Light Color Conditions}
% \author{Miao Lin Pay\textsuperscript{a,1}, Dae Wook Kim\textsuperscript{b,c,1,2},David E. Somers\textsuperscript{d},\\Jae Kyoung Kim\textsuperscript{b,c,$\ast$},Mathias Foo\textsuperscript{e,$\ast$} }
% \maketitle

% \lyxaddress{\begin{center}$^{a}$\textit{Institute for Future Transport and Cities, Coventry University, Coventry, CV1 2TE, UK} \newline$^b$\textit{Department of Mathematical Sciences, Korea Advanced Institute of Science and Technology (KAIST), Daejeon, 34141, Republic of Korea}\newline$^c$\textit{Biomedical Mathematics Group, Institute for Basic Science, Daejeon 34126, Republic of Korea}\newline$^d$\textit{Department of Molecular Genetics, The Ohio State University, Columbus, Ohio, 43210, USA}\newline$^e$\textit{School of Engineering, University of Warwick, Coventry, CV4 7AL, UK}
% \par\end{center}}


% \blfootnote{\textsuperscript{$\ast$}Corresponding author}\newline\blfootnote{Email addresses:jaekkim@kaist.ac.kr (Jae Kyoung Kim), M.Foo@warwick.ac.uk (Mathias Foo)}\newline\blfootnote{\textsuperscript{1}These authors contributed equally.}\newline\blfootnote{\textsuperscript{2}Current address: Department of Mathematics, University of Michigan, Ann Arbor, MI, 48109, USA.} \vspace{-0.8in}


% \section*{ S1. Phase Response Curve (PRC) Computation}

% The computation of the Phase Response Curve (PRC) follows the approach presented in \citet{ohara2015extended}. PRC is a plot that defines the relationship between light stimulus and phase shift caused by perturbation. It can be used to examine the entrainment capability of the circadian system under various light stimulus. 
% In this study, light stimulus is applied to the circadian system over one circadian period ($\sim$24 hours) and the corresponding phase shift is calculated by plotting the phase deviation with respect to the light stimulus, the PRC can be obtained. The phase of stimulus can be obtained using the following equation. 
% \begin{eqnarray} 
% \phi & = & \frac{t_{\delta}-t_{ref}}{T} 
% \end{eqnarray} \noindent 
% where $t_{\delta}$ is the time of light stimulus, $t_{ref}$ is the time of peak circadian gene expression of interest, (in our case, \textit{CL} mRNA) right before the light stimulus , $T$ is the free-running period and $t_{ref}\leq t_{\delta}\leq t_{ref}+T$. The free-running period is the duration of one complete circadian cycle under constant light conditions, (i.e. either continuous light or continuous dark). The experimental findings shows that the free-running period of a wild type \textit{Arabidopsis thaliana} is between 24 to 25 hours under constant light and between 25 to 28 hours under constant darkness \citep{millar1995regulation}. 
% The phase shift due to light stimulus is defined as follow: 
% \begin{eqnarray} 
% \Delta\phi & = & \frac{\Delta t}{T} 
% \end{eqnarray} \noindent 
% where $\Delta t$ is the peak time difference between perturbed and unperturbed circadian rhythm. To avoid the transient effect, light stimulus were given after 200 hours of circadian rhythm and the phase shift were computed at 18 circadian cycle after the light stimulus. 

\section*{Supplementary Figures}
\begin{figure}[H]
\centering\includegraphics[scale=0.40]{Figures/mutant_bar_600.png}
\caption{\label{fig:mutant_bar}Comparisons between experimental and simulated period under different mutant genotypes and light conditions based on Table 1 in the main text.}
\end{figure}
\newpage

\begin{figure}[H]
\centering
\includegraphics[scale=0.50]{Figures/simulated_hyp_without_binding_600_new.png}
\caption{\label{fig:mutant_bar}Simulated hypocotyl length without competitive binding.}
\end{figure}

\newpage
\section*{Supplementary Tables} 
% Preview source code for paragraph 0
\begin{longtable}[c]{|l|c|c|c|}
\caption{Estimated model parameters}
\endfirsthead
\endhead
\hline 
Parameter description  & Name  & Value  & Units \tabularnewline
\hline 
CL synthesis  & $v_{1}$  & 4.8318  & $\textrm{nM.\ensuremath{\textrm{h}^{\textrm{-1}}}}$ \tabularnewline
\hline 
P97 synthesis  & $v_{2}$  & 1.6822  & $\textrm{nM.\ensuremath{\textrm{h}^{\textrm{-1}}}}$ \tabularnewline
\hline 
P51 synthesis  & $v_{3}$  & 1.113  & $\textrm{nM.\ensuremath{\textrm{h}^{\textrm{-1}}}}$ \tabularnewline
\hline 
EL synthesis  & $v_{4}$  & 2.5012  & $\textrm{nM.\ensuremath{\textrm{h}^{\textrm{-1}}}}$ \tabularnewline
\hline 
CL mRNA degradation (light)  & $k_{1L}$  & 0.2866  & $\textrm{h}^{\textrm{-1}}$ \tabularnewline
\hline 
CL mRNA degradation (dark)  & $k_{1D}$  & 0.2197  & $\textrm{h}^{\textrm{-1}}$ \tabularnewline
\hline 
P97 mRNA degradation  & $k_{2}$  & 0.35  & $\textrm{h}^{\textrm{-1}}$ \tabularnewline
\hline 
P51 mRNA degradation  & $k_{3}$  & 0.5819  & $\textrm{h}^{\textrm{-1}}$ \tabularnewline
\hline 
EL mRNA degradation  & $k_{4}$  & 0.925  & $\textrm{h}^{\textrm{-1}}$ \tabularnewline
\hline 
CL translation  & $p_{1}$  & 0.8672  & $\textrm{h}^{\textrm{-1}}$ \tabularnewline
\hline 
CL light-induced translation  & $p_{1L}$  & 0.2378  & $\textrm{h}^{\textrm{-1}}$ \tabularnewline
\hline 
P97 translation  & $p_{2}$  & 0.7858  & $\textrm{h}^{\textrm{-1}}$ \tabularnewline
\hline 
P51 translation  & $p_{3}$  & 0.6142  & $\textrm{h}^{\textrm{-1}}$ \tabularnewline
\hline 
EL translation  & $p_{4}$  & 1.126  & $\textrm{h}^{\textrm{-1}}$ \tabularnewline
\hline 
CL degradation  & $d_{1}$  & 0.7843  & $\textrm{h}^{\textrm{-1}}$ \tabularnewline
\hline 
P97 degradation (dark)  & $d_{2D}$  & 0.3712  & $\textrm{h}^{\textrm{-1}}$ \tabularnewline
\hline 
P97 degradation (light)  & $d_{2L}$  & 0.2917  & $\textrm{h}^{\textrm{-1}}$ \tabularnewline
\hline 
P51 degradation (dark)  & $d_{3D}$  & 0.5026  & $\textrm{h}^{\textrm{-1}}$ \tabularnewline
\hline 
P51 degradation (light)  & $d_{3L}$  & 0.5431  & $\textrm{h}^{\textrm{-1}}$ \tabularnewline
\hline 
EL degradation  & $de_{1}$  & 0.0022  & $\textrm{h}^{\textrm{-1}}$ \tabularnewline
\hline 
EL degradation (COP1)  & $de_{2}$  & 0.4415  & $\textrm{h}^{\textrm{-1}}$ \tabularnewline
\hline 
EL degradation (COP1: PhyA)  & $de_{3}$  & 0.5577  & $\textrm{h}^{\textrm{-1}}$ \tabularnewline
\hline 
EL degradation (COP1: PhyB)  & $de_{4}$  & 0.877  & $\textrm{h}^{\textrm{-1}}$ \tabularnewline
\hline 
EL degradation (COP1: Cry)  & $de_{5}$  & 0.0003  & $\textrm{h}^{\textrm{-1}}$ \tabularnewline
\hline 
Inhibition: CL by P97  & $K_{1}$  & 0.1943  & $\textrm{nM}$ \tabularnewline
\hline 
Inhibition: CL by P51  & $K_{2}$  & 1.6138  & $\textrm{nM}$ \tabularnewline
\hline 
Inhibition: P97 by CL  & $K_{3}$  & 2.1584  & $\textrm{nM}$ \tabularnewline
\hline 
Inhibition: P97 by P51  & $K_{4}$  & 0.4  & $\textrm{nM}$ \tabularnewline
\hline 
Inhibition: P97 by EL  & $K_{5}$  & 0.37  & $\textrm{nM}$ \tabularnewline
\hline 
Inhibition: P51 by CL  & $K_{6}$  & 0.4944  & $\textrm{nM}$ \tabularnewline
\hline 
Inhibition: P51 by itself  & $K_{7}$  & 2.4087  & $\textrm{nM}$ \tabularnewline
\hline 
Inhibition: EL by CL  & $K_{8}$  & 0.3262  & $\textrm{nM}$ \tabularnewline
\hline 
Inhibition: EL by P51  & $K_{9}$  & 1.7974  & $\textrm{nM}$ \tabularnewline
\hline 
Inhibition: EL by EL  & $K_{10}$  & 1.1889  & $\textrm{nM}$ \tabularnewline
\hline 
Binding rate of COP1: PhyA  & $k_{mpac}$  & 137  & $\ensuremath{\textrm{M}^{\textrm{-1}}}\textrm{s}^{\textrm{-1}}$ \tabularnewline
\hline 
Binding rate of COP1: PhyB  & $k_{mpbc}$  & 7162  & $\ensuremath{\textrm{M}^{\textrm{-1}}}\textrm{s}^{\textrm{-1}}$ \tabularnewline
\hline 
Binding rate of COP1: Cry  & $k_{mpcc}$  & 13406  & $\ensuremath{\textrm{M}^{\textrm{-1}}}\textrm{s}^{\textrm{-1}}$ \tabularnewline
\hline 
Dissociate rate  & $k_{d}$  & 7  & $\textrm{s}^{\textrm{-1}}$ \tabularnewline
\hline 
CL light-induced synthesis through PhyA  & $q_{1a}$  & 1.2861  & $\textrm{nM.\ensuremath{\textrm{h}^{\textrm{-1}}}}$ \tabularnewline
\hline 
P97 light-induced synthesis through PhyA  & $q_{1b}$  & 3.3145  & $\textrm{nM.\ensuremath{\textrm{h}^{\textrm{-1}}}}$ \tabularnewline
\hline 
Rate constant of light -independent  & $q_{2}$  & 0.5767  & $\textrm{nM.\ensuremath{\textrm{h}^{\textrm{-1}}}}$ \tabularnewline
\hline 
CL light-induced synthesis through PhyB  & $q_{3a}$  & 8.2918  & $\textrm{nM.\ensuremath{\textrm{h}^{\textrm{-1}}}}$ \tabularnewline
\hline 
P97 light-induced synthesis through PhyB  & $q_{3b}$  & 4.652  & $\textrm{nM.\ensuremath{\textrm{h}^{\textrm{-1}}}}$ \tabularnewline
\hline 
CL light-induced synthesis through Cry  & $q_{4a}$  & 6.0867  & $\textrm{nM.\ensuremath{\textrm{h}^{\textrm{-1}}}}$ \tabularnewline
\hline 
P97 light-induced synthesis through Cry  & $q_{4b}$  & 9.09  & $\textrm{nM.\ensuremath{\textrm{h}^{\textrm{-1}}}}$ \tabularnewline
\hline 
Normalization for red light intensity  & $\eta_{1}$  & 0.03  & - \tabularnewline
\hline 
Normalization for blue light intensity  & $\eta_{1}$  & 0.0215  & - \tabularnewline
\hline 
PhyA translation  & $A_{p3}$  & 0.3868  & $\textrm{h}^{\textrm{-1}}$ \tabularnewline
\hline 
PhyA degradation  & $A_{m7}$  & 0.5503  & $\textrm{h}^{\textrm{-1}}$ \tabularnewline
\hline 
Michaelis constant of PhyA degradation  & $A_{k7}$  & 1.125  & $\textrm{h}^{\textrm{-1}}$ \tabularnewline
\hline 
PhyB translation  & $B_{p4}$  & 0.4147  & $\textrm{h}^{\textrm{-1}}$ \tabularnewline
\hline 
PhyB degradation  & $B_{m8}$  & 0.7728  & $\textrm{h}^{\textrm{-1}}$ \tabularnewline
\hline 
Michaelis constant of PhyB degradation  & $B_{k8}$  & 0.1732  & $\textrm{h}^{\textrm{-1}}$ \tabularnewline
\hline 
Cry translation  & $C_{p4}$  & 0.4567  & $\textrm{h}^{\textrm{-1}}$ \tabularnewline
\hline 
Cry degradation  & $C_{m9}$  & 0.867  & $\textrm{h}^{\textrm{-1}}$ \tabularnewline
\hline 
Michaelis constant of Cry degradation  & $C_{k9}$  & 0.3237  & $\textrm{h}^{\textrm{-1}}$ \tabularnewline
\hline 
PIF synthesis  & $v_{5}$  & 0.1129  & $\textrm{nM.\ensuremath{\textrm{h}^{\textrm{-1}}}}$ \tabularnewline
\hline 
PIF mRNA degradation  & $k_{5}$  & 0.1591  & $\textrm{h}^{\textrm{-1}}$ \tabularnewline
\hline 
PIF translation  & $p_{5}$  & 0.5293  & $\textrm{h}^{\textrm{-1}}$ \tabularnewline
\hline 
PIF protein degradation (light)  & $d_{5L}$  & 5.0712  & $\textrm{h}^{\textrm{-1}}$ \tabularnewline
\hline 
PIF protein degradation (dark)  & $d_{5D}$  & 0.4404  & $\textrm{h}^{\textrm{-1}}$ \tabularnewline
\hline 
Baseline hypocotyl growth  & $g_{1}$  & 0.01  & $\textrm{mm.\ensuremath{\textrm{h}^{\textrm{-1}}}}$ \tabularnewline
\hline 
PIF-induced hypocotyl growth  & $g_{2}$  & 0.1  & $\textrm{mm.\ensuremath{\textrm{h}^{\textrm{-1}}}}$ \tabularnewline
\hline 
Inhibition: PIF by EL  & $K_{11}$  & 0.3322  & $\textrm{nM}$ \tabularnewline
\hline 
Activation: growth by PIF  & $K_{12}$  & 0.56  & $\textrm{nM}$ \tabularnewline
\hline 
\end{longtable} 

% \begin{table}[H]
% \caption{Comparison of area of the ratio between the phase-advance and phase-delay regions ($A/D$) between experimental, simulation and
% Ohara et al., 2015a model. The $A/D$ ratio is used in Ohara et al. (2015a) to provide quantitative comparison of the PRCs, following the method used in Johnson (1992). $A/D$ < 1 and $A/D$ > 1 represent asymmetric PRC with the former having phase-delay longer than phase-advance and the latter having phase-advance longer than phase-delay. $A/D$ = 1 represents a symmetric PRC.}
% \centering
% \begin{tabular}{|c|c|c|c|}
% \hline 
% \multirow{2}{*}{Condition} & \multicolumn{3}{c|}{$A/D$ ratio}\tabularnewline
% \cline{2-4} \cline{3-4} \cline{4-4} 
%  & Experimental & Ohara et al., 2015a & Simulation\tabularnewline
% \hline 
% Red Pulse & 1.84 & 1.23 & 0.41\tabularnewline
% \hline 
% Add Red & 2.87 & 0.81 & 1.42\tabularnewline
% \hline 
% Dark Pulse & 0.74 & 1.37 & 1.18\tabularnewline
% \hline 
% Blue Pulse & 0.36 & 1.29 & 0.39\tabularnewline
% \hline 
% Turn Blue & 1.95 & 0.74 & 0.76\tabularnewline
% \hline 
% Add Blue & 2.8 & 0.85 & 1.11\tabularnewline
% \hline 
% \end{tabular}
% \end{table}

\begin{table}[H]
\caption{Comparison of area of the ratio between the phase-advance and phase-delay regions ($A/D$) between experimental, simulation and
Ohara et al., 2015a model following tests given in Table 2 in the main text. The $A/D$ ratio is used in Ohara et al. (2015a) to provide quantitative comparison of the PRCs, following the method used in Johnson (1992). $A/D$ < 1 and $A/D$ > 1 represent asymmetric PRC with the former having phase-delay longer than phase-advance and the latter having phase-advance longer than phase-delay. $A/D = 1$ represents an symmetric PRC.}
\centering
\begin{tabular}{|c|c|c|c|}
\hline 
\multirow{2}{*}{Condition} & \multicolumn{3}{c|}{$A/D$ ratio}\tabularnewline
\cline{2-4} \cline{3-4} \cline{4-4} 
 & Experimental & Ohara et al., 2015a & Simulation\tabularnewline
\hline 
Red Pulse & 1.92 & 1.29 & 0.60\tabularnewline
\hline 
Add Red & 2.31 & 0.90 & 1.27\tabularnewline
\hline 
Dark Pulse & 0.42 & 1.00 & 0.93\tabularnewline
\hline 
Blue Pulse & 0.40 & 1.37  & 0.57\tabularnewline
\hline 
Turn Blue & 1.76 & 0.88 & 1.12\tabularnewline
\hline 
Add Blue & 3.11 & 1.06 & 1.22\tabularnewline
\hline 
\end{tabular}
\end{table}

\newpage
\section*{Supplementary References} 
Ohara, T., Fukuda, H., Tokuda, I.T., 2015a. An extended mathematical model for reproducing the phase response of \textit{Arabidopsis thaliana} under various light conditions. Journal of Theoretical Biology 382, 337-344.
\newline
\newline
Johnson, C.H., 1992. Phase response curves: what they can tell us about circadian clocks?. In: Hiroshige, T., Homma, K. (Eds). Circadian clocks from cell to human, Hokkaido University Press, Sapporo.


\printbibliography


\end{document}
